# Supplementary material for: Conserved allosteric inhibitory site on the respiratory syncytial virus and human metapneumovirus RNA-dependent RNA polymerases
Source: Commun Biol. 2023 Jun 19;6:649. doi: 10.1038/s42003-023-04990-0 (PMC10279679; doi:10.1038/s42003-023-04990-0)
Supplement: Supplementary file 3 — Supplementary Data 1 [file 42003_2023_4990_MOESM3_ESM.xlsx]

## Sheet: Fig 1d
MRK-1 (nM)	CPM
400	157	191	154
133.333	284	355	252
44.444	743	701	756
14.815	1753	1628	1622
4.938	3690	4076	3881
1.646	5382	5778	5911
0.549	6664	7318	6226
0.183	7031	6736	7605
0.061	7117	7691	7003
0.02	7365	7588	7257
0.007	6872	7275	6407
0	6251	6972	6770

## Sheet: Fig 1e
	CPM
DMSO	5901	6262	6488
AZ-27	6302	6446	4481
PC786	6692	7622	7120
BI-D	6503	6409	6829
MRK-1	129	132	136

## Sheet: Fig 4b
MRK-1 (nM)	mRNA 1		antigenome
0	1	1	1	1
2.5	0.31	0.262	0.399	0.288
5	0.208	0.271	0.267	0.316
10	0.151	0.283	0.155	0.298
20	0.106	0.146	0.117	0.157
40	0.05	0.114	0.019	0.121
80	0.028	0.076	0.02	0.06
160	0.019	0.065	0	0

## Sheet: Fig 4d
MRK-1 (nM)	1U			3C
0	1	1	1	1	1	1
2.5	0.283906	0.458399	0.421898	0.578242	0.919931	0.593768
5		0.188579	0.315528		0.603111	0.679794
10	0.145328	0.160616	0.164451	0.455134	0.566244	0.512522
20	0.0674963	0.112049	0.125525	0.343425	0.506336	0.341904
40	0.0350137		0.113192	0.222141		0.287421

## Sheet: Fig 4f
MRK-1 (nM)	uncapped			capped
0	1	1	1	1	1	1
2.5	0.317417	0.449534	0.382646	0.236897	0.444439	0.334676
5		0.317014	0.218524		0.312639	0.237112
10	0.197773	0.242599	0.0612415	0.196242	0.26092	0.0879335
20	0.0965357	0.161389	0.0239344	0.0829579	0.1418	0.0353748
40	0.078129		0.00102576	0.0620811		0
BI-D (800 nM)	0.496882	0.284394	0.36517	0.051313	0.0165067	0.053314

## Sheet: Fig 4i
MRK-1 (nM)	2 nt			4 nt			6 nt			7 nt			8 nt			9 nt			10 nt			11 nt			12 nt
0	1	1	1	1	1	1	1	1	1	1	1	1	1	1	1	1	1	1	1	1	1	1	1	1	1	1	1
0.15	1.07	0.662	1.073	0.93	0.656	1.053	1.29	0.687	1.162	1.2	0.714	1.166	1.05	0.692	1.102	1.02	0.69	1.128	1.01	0.711	1.147	1.04	0.645	1.235	1	0.672	1.339
0.45	0.96		1.107	0.84		1.173	1.19		1.108	1.03		0.983	0.95		1.117	0.89		1.107	0.87		1.135	0.92		1.245	0.9		1.276
1.4	0.95	0.535	0.74	0.73	0.467	0.922	0.91	0.431	0.723	0.88	0.327	0.681	0.75	0.224	0.722	0.67	0.224	0.722	0.65	0.232	0.718	0.71	0.214	0.741	0.8	0.269	0.859
4	0.55	0.532	0.477	0.38	0.507	0.498	0.44	0.413	0.407	0.5	0.333	0.309	0.3	0.156	0.333	0.26	0.144	0.369	0.24	0.12	0.376	0.21	0.103	0.342	0.28	0.145	0.456
12	0.41	0.45		0.34	0.467		0.3	0.396		0.33	0.311		0.14	0.11		0.14	0.104		0.12	0.083		0.07	0.059		0.09	0.084
37	0.34	0.371	0.327	0.33	0.489	0.269	0.29	0.41	0.158	0.31	0.302	0.02	0.1	0.109	0.047	0.11	0.093	0.046	0.1	0.07	0.037	0.04	0.038	0.052	0.05	0.044	0.082
111	0.26	0.302	0.301	0.4	0.529	0.233	0.38	0.461	0.06	0.34	0.325	0.007	0.15	0.124	0.023	0.11	0.094	0.023	0.06	0.081	0.017	0.03	0.032	0.026	0.04	0.035	0.04
333	0.23	0.361	0.283	0.49	0.542	0.344	0.55	0.522	0.233	0.39	0.363	0.021	0.12	0.136	0.022	0.07	0.102	0.008	0.05	0.081	0.007	0.02	0.03	0.016	0.03	0.031	0.023
1000	0.23	0.414	0.221	0.22	0.463	0.218	0.17	0.459	0.168	0.15	0.327	0.007	0.06	0.117	0.027	0.03	0.089	0.008	0.02	0.071	0.004	0.02	0.03	0.013	0.02	0.028	0.017
3000	0.24	0.282	0.249	0.01	0.38	0.274	0	0.296	0.195	0	0.175	0.06	0	0.06	0.046	0	0.053	0.028	0	0.029	0.009	0.01	0.016	0.017	0.01	0.019	0.021
9000	0.21	0.199	0.238	0	0.053	0.355	0	0	0.251	0	0	0.132	0	0	0.061	0	0	0.044	0	0	0.033	0	0.002	0.022	0	0.004	0.029
27000	0	0	0.221	0	0	0.305	0	0	0.238	0	0	0.16		0	0.068	0	0	0.067	0	0	0.049	0	0	0.022	0	0	0.023

## Sheet: Supplementary Fig 1a
MRK-1 (nM)	CPM
300	111	167	146
100	210	311	250
33.333	429	560	448
11.111	937	1351	1103
3.704	1991	2432	1999
1.235	3208	2855	2151
0.412	2311	2634	2806
0.137	3995	5021	4752
0.046	3582	3100	3591
0.015	4040	4324	4176
0	3619		3613
0	6251	6972	6770

## Sheet: Supplementary Fig 1b
	CPM
DMSO	3566	3679	4574
AZ-27	3762	5502	4841
PC786	5547	5905	4568
BI-D	3913	3432	3896
MRK-1	90	102	175

## Sheet: Supplementary Fig 1c
MRK-1 (nM)	CPM
300	86	56	58
100	76	49	48
33.3333	101	101	67
11.1111	207	173	171
3.7037	346	292	311
1.2346	462	632	491
0.4115	607	674	677
0.1372	652	675	803
0.0457	725	738	738
0.0152	894	753	722
0.0051	841	689	736
0	817	758	699

## Sheet: Supplementary Fig 1d
	CPM
DMSO	982	853	864
AZ-27	1116	1086	1036
PC-786	795	303	737
BI-D	1023	981	588
MRK-1	38	49	48

[truncated: 1 more sheets: Supplementary Fig 6b]
